# Supplementary material for: Sexually dimorphic patterns in maternal circulating microRNAs in pregnancies complicated by fetal growth restriction
Source: Biol Sex Differ. 2021 Nov 17;12:61. doi: 10.1186/s13293-021-00405-z (PMC8597318; doi:10.1186/s13293-021-00405-z)
Supplement: Supplementary file 1 — Additional file 1. List of miRNAs in Exiqon QPCR array Human panels I + II. [file 13293_2021_405_MOESM1_ESM.xlsx]

## Sheet: Sheet1
ID Position Panel miRNA_ID
A01_I A01 I hsa-miR-379
A02_I A02 I hsa-miR-217
A03_I A03 I hsa-miR-337-5p
A04_I A04 I hsa-miR-328
A05_I A05 I hsa-miR-374b*
A06_I A06 I hsa-miR-143
A07_I A07 I hsa-miR-623
A08_I A08 I hsa-miR-520c-3p
A09_I A09 I hsa-miR-557
A10_I A10 I hsa-miR-218
A11_I A11 I hsa-miR-136
A12_I A12 I hsa-miR-127-5p
A13_I A13 I hsa-miR-140-5p
A14_I A14 I hsa-miR-31*
A15_I A15 I hsa-miR-20b*
A16_I A16 I hsa-miR-325
A17_I A17 I hsa-miR-509-3-5p
A18_I A18 I hsa-miR-210
A19_I A19 I hsa-miR-199b-5p
A20_I A20 I hsa-miR-194
A21_I A21 I hsa-let-7g
A22_I A22 I hsa-miR-203
A23_I A23 I hsa-miR-181a*
A24_I A24 I hsa-miR-934
B01_I B01 I hsa-miR-551b
B02_I B02 I --UniSp6 CP
B03_I B03 I hsa-miR-524-3p
B04_I B04 I hsa-miR-7
B05_I B05 I hsa-miR-486-5p
B06_I B06 I hsa-miR-30c
B07_I B07 I hsa-miR-301b
B08_I B08 I hsa-miR-128
B09_I B09 I hsa-miR-329
B10_I B10 I hsa-miR-224
B11_I B11 I hsa-miR-487b
B12_I B12 I hsa-miR-130a
B13_I B13 I hsa-miR-138
B14_I B14 I hsa-miR-26a-2*
B15_I B15 I hsa-miR-378
B16_I B16 I hsa-miR-381
B17_I B17 I hsa-miR-671-5p
B18_I B18 I hsa-miR-521
B19_I B19 I hsa-miR-221
B20_I B20 I hsa-miR-142-5p
B21_I B21 I hsa-miR-132
B22_I B22 I hsa-miR-424
B23_I B23 I --UniSp3 IPC
B24_I B24 I hsa-miR-374a
C01_I C01 I hsa-miR-532-5p
C02_I C02 I hsa-miR-99a
C03_I C03 I hsa-miR-92a-1*
C04_I C04 I hsa-miR-125b
C05_I C05 I hsa-miR-185
C06_I C06 I hsa-miR-25
C07_I C07 I hsa-miR-524-5p
C08_I C08 I hsa-miR-20a
C09_I C09 I hsa-miR-765
C10_I C10 I hsa-miR-24
C11_I C11 I hsa-miR-369-5p
C12_I C12 I hsa-miR-425
C13_I C13 I hsa-miR-590-5p
C14_I C14 I hsa-miR-760
C15_I C15 I hsa-miR-574-3p
C16_I C16 I hsa-miR-130b
C17_I C17 I hsa-let-7e
C18_I C18 I hsa-miR-133b
C19_I C19 I hsa-miR-542-5p
C20_I C20 I hsa-miR-23a
C21_I C21 I hsa-miR-193b
C22_I C22 I --UniSp3 IPC
C23_I C23 I hsa-miR-518c*
C24_I C24 I hsa-miR-204
D01_I D01 I hsa-miR-933
D02_I D02 I --SNORD49A
D03_I D03 I hsa-miR-452
D04_I D04 I hsa-miR-215
D05_I D05 I hsa-miR-141
D06_I D06 I hsa-miR-374b
D07_I D07 I hsa-miR-668
D08_I D08 I hsa-miR-33a
D09_I D09 I hsa-miR-101
D10_I D10 I hsa-miR-30c-2*
D11_I D11 I hsa-miR-331-3p
D12_I D12 I hsa-miR-340
D13_I D13 I hsa-miR-196a
D14_I D14 I hsa-miR-888
D15_I D15 I hsa-miR-330-3p
D16_I D16 I hsa-miR-570
D17_I D17 I hsa-miR-518c
D18_I D18 I hsa-miR-200a
D19_I D19 I hsa-miR-188-5p
D20_I D20 I hsa-miR-26a
D21_I D21 I hsa-miR-99b
D22_I D22 I hsa-miR-431
D23_I D23 I hsa-miR-23b
D24_I D24 I hsa-miR-367
E01_I E01 I hsa-miR-505
E02_I E02 I hsa-miR-18a
E03_I E03 I hsa-miR-92a
E04_I E04 I hsa-miR-500a
E05_I E05 I hsa-miR-887
E06_I E06 I hsa-miR-491-3p
E07_I E07 I hsa-miR-423-3p
E08_I E08 I hsa-miR-126
E09_I E09 I hsa-miR-622
E10_I E10 I hsa-miR-376b
E11_I E11 I hsa-miR-302c
E12_I E12 I hsa-miR-185*
E13_I E13 I hsa-miR-339-5p
E14_I E14 I hsa-miR-873
E15_I E15 I hsa-miR-323-3p
E16_I E16 I hsa-miR-181d
E17_I E17 I hsa-miR-125a-5p
E18_I E18 I hsa-miR-129-5p
E19_I E19 I hsa-miR-492
E20_I E20 I hsa-miR-519d
E21_I E21 I --UniSp3 IPC
E22_I E22 I hsa-miR-302d
E23_I E23 I hsa-miR-346
E24_I E24 I hsa-miR-151-3p
F01_I F01 I hsa-miR-493
F02_I F02 I hsa-miR-423-5p
F03_I F03 I hsa-miR-99a*
F04_I F04 I hsa-miR-10a
F05_I F05 I hsa-miR-202
F06_I F06 I hsa-miR-10b
F07_I F07 I hsa-miR-503
F08_I F08 I hsa-miR-890
F09_I F09 I hsa-miR-30d
F10_I F10 I hsa-miR-514
F11_I F11 I hsa-miR-16
F12_I F12 I hsa-miR-150
F13_I F13 I hsa-miR-654-5p
F14_I F14 I hsa-miR-545
F15_I F15 I hsa-miR-29b-2*
F16_I F16 I hsa-miR-491-5p
F17_I F17 I hsa-miR-92b
F18_I F18 I hsa-miR-665
F19_I F19 I hsa-miR-506
F20_I F20 I hsa-miR-363
F21_I F21 I hsa-miR-663
F22_I F22 I hsa-miR-651
F23_I F23 I hsa-miR-342-3p
F24_I F24 I hsa-miR-432
G01_I G01 I hsa-miR-154*
G02_I G02 I hsa-miR-27a
G03_I G03 I hsa-miR-376c
G04_I G04 I hsa-miR-940
G05_I G05 I hsa-miR-22*
G06_I G06 I hsa-miR-34c-5p
G07_I G07 I hsa-miR-885-5p
G08_I G08 I hsa-miR-320a
G09_I G09 I hsa-miR-18b
G10_I G10 I hsa-miR-187
G11_I G11 I hsa-miR-516b
G12_I G12 I hsa-miR-302c*
G13_I G13 I hsa-miR-548b-3p
G14_I G14 I hsa-miR-186
G15_I G15 I hsa-miR-199a-5p
G16_I G16 I hsa-miR-155
G17_I G17 I hsa-miR-107
G18_I G18 I hsa-miR-302b
G19_I G19 I hsa-miR-662
G20_I G20 I hsa-miR-30a
G21_I G21 I hsa-miR-302d*
G22_I G22 I hsa-miR-484
G23_I G23 I hsa-miR-337-3p
G24_I G24 I hsa-miR-494
H01_I H01 I hsa-miR-371-3p
H02_I H02 I hsa-miR-103
H03_I H03 I hsa-miR-144
H04_I H04 I hsa-miR-184
H05_I H05 I hsa-miR-631
H06_I H06 I hsa-miR-519a
H07_I H07 I hsa-miR-211
H08_I H08 I hsa-miR-802
H09_I H09 I hsa-let-7f
H10_I H10 I hsa-miR-625*
H11_I H11 I hsa-miR-34a
H12_I H12 I hsa-miR-744
H13_I H13 I hsa-miR-518e
H14_I H14 I hsa-miR-29b
H15_I H15 I hsa-miR-658
H16_I H16 I hsa-miR-572
H17_I H17 I hsa-let-7a
H18_I H18 I hsa-miR-30e
H19_I H19 I hsa-miR-433
H20_I H20 I hsa-miR-660
H21_I H21 I hsa-let-7c
H22_I H22 I hsa-miR-28-5p
H23_I H23 I hsa-miR-324-5p
H24_I H24 I hsa-miR-219-5p
I01_I I01 I hsa-miR-19b
I02_I I02 I hsa-miR-526b
I03_I I03 I hsa-miR-720
I04_I I04 I hsa-miR-30b
I05_I I05 I hsa-miR-637
I06_I I06 I hsa-miR-422a
I07_I I07 I hsa-miR-199a-3p
I08_I I08 I hsa-miR-335
I09_I I09 I hsa-miR-134
I10_I I10 I hsa-miR-21
I11_I I11 I hsa-miR-129-3p
I12_I I12 I hsa-miR-26b
I13_I I13 I hsa-miR-214
I14_I I14 I hsa-miR-32
I15_I I15 I hsa-miR-324-3p
I16_I I16 I hsa-miR-488
I17_I I17 I hsa-miR-371-5p
I18_I I18 I hsa-miR-455-5p
I19_I I19 I hsa-miR-891a
I20_I I20 I hsa-miR-549
I21_I I21 I hsa-miR-205
I22_I I22 I hsa-miR-518b
I23_I I23 I hsa-miR-361-5p
I24_I I24 I hsa-miR-454
J01_I J01 I hsa-miR-15a
J02_I J02 I hsa-miR-191
J03_I J03 I hsa-miR-608
J04_I J04 I hsa-miR-576-5p
J05_I J05 I hsa-miR-497
J06_I J06 I hsa-miR-19a
J07_I J07 I hsa-miR-187*
J08_I J08 I hsa-miR-620
J09_I J09 I hsa-let-7i
J10_I J10 I hsa-miR-501-5p
J11_I J11 I hsa-miR-652
J12_I J12 I hsa-miR-1979
J13_I J13 I hsa-miR-30e*
J14_I J14 I hsa-miR-181c
J15_I J15 I hsa-miR-499-5p
J16_I J16 I hsa-miR-548c-3p
J17_I J17 I hsa-miR-152
J18_I J18 I hsa-miR-93
J19_I J19 I hsa-miR-490-3p
J20_I J20 I hsa-miR-29c
J21_I J21 I hsa-miR-372
J22_I J22 I hsa-miR-133a
J23_I J23 I hsa-miR-124
J24_I J24 I hsa-miR-190
K01_I K01 I hsa-miR-302a
K02_I K02 I hsa-miR-595
K03_I K03 I hsa-miR-602
K04_I K04 I hsa-miR-223
K05_I K05 I hsa-miR-627
K06_I K06 I hsa-miR-34b
K07_I K07 I hsa-miR-410
K08_I K08 I hsa-miR-17
K09_I K09 I hsa-miR-376a
K10_I K10 I hsa-miR-877
K11_I K11 I hsa-miR-512-5p
K12_I K12 I hsa-miR-449a
K13_I K13 I hsa-miR-498
K14_I K14 I hsa-miR-148b
K15_I K15 I hsa-miR-127-3p
K16_I K16 I hsa-miR-598
K17_I K17 I hsa-miR-96
K18_I K18 I hsa-let-7d
K19_I K19 I hsa-miR-135b
K20_I K20 I hsa-miR-495
K21_I K21 I hsa-miR-299-5p
K22_I K22 I hsa-miR-34c-3p
K23_I K23 I hsa-miR-596
K24_I K24 I hsa-miR-126*
L01_I L01 I hsa-miR-145
L02_I L02 I --SNORD38B
L03_I L03 I hsa-miR-516a-5p
L04_I L04 I hsa-miR-421
L05_I L05 I hsa-miR-96*
L06_I L06 I hsa-miR-362-5p
L07_I L07 I hsa-miR-615-3p
L08_I L08 I hsa-miR-550a
L09_I L09 I hsa-miR-766
L10_I L10 I hsa-miR-200b
L11_I L11 I hsa-miR-298
L12_I L12 I hsa-miR-193a-5p
L13_I L13 I hsa-miR-449b
L14_I L14 I hsa-miR-520d-5p
L15_I L15 I hsa-miR-192
L16_I L16 I hsa-miR-29a
L17_I L17 I hsa-miR-18a*
L18_I L18 I hsa-miR-383
L19_I L19 I hsa-miR-9
L20_I L20 I hsa-miR-202*
L21_I L21 I hsa-miR-363*
L22_I L22 I hsa-miR-147b
L23_I L23 I hsa-miR-197
L24_I L24 I hsa-miR-597
M01_I M01 I hsa-miR-326
M02_I M02 I hsa-miR-15b
M03_I M03 I hsa-miR-105
M04_I M04 I hsa-miR-196b
M05_I M05 I hsa-miR-296-5p
M06_I M06 I hsa-miR-20b
M07_I M07 I hsa-miR-147
M08_I M08 I hsa-miR-198
M09_I M09 I hsa-miR-375
M10_I M10 I hsa-miR-517a
M11_I M11 I hsa-miR-361-3p
M12_I M12 I hsa-miR-21*
M13_I M13 I hsa-miR-220a
M14_I M14 I hsa-miR-518f
M15_I M15 I hsa-miR-222
M16_I M16 I hsa-miR-617
M17_I M17 I hsa-miR-154
M18_I M18 I hsa-miR-708
M19_I M19 I hsa-let-7b
M20_I M20 I hsa-miR-95
M21_I M21 I hsa-miR-517c
M22_I M22 I hsa-miR-151-5p
M23_I M23 I hsa-miR-502-5p
M24_I M24 I hsa-miR-345
N01_I N01 I hsa-miR-509-3p
N02_I N02 I --U6
N03_I N03 I hsa-miR-382
N04_I N04 I hsa-miR-373
N05_I N05 I hsa-miR-200c
N06_I N06 I hsa-miR-9*
N07_I N07 I hsa-miR-181b
N08_I N08 I hsa-miR-628-3p
N09_I N09 I hsa-miR-195
N10_I N10 I hsa-miR-183
N11_I N11 I hsa-miR-135a
N12_I N12 I hsa-miR-30b*
N13_I N13 I hsa-miR-146b-5p
N14_I N14 I hsa-miR-301a
N15_I N15 I hsa-miR-1
N16_I N16 I hsa-miR-299-3p
N17_I N17 I hsa-miR-142-3p
N18_I N18 I hsa-miR-338-3p
N19_I N19 I hsa-miR-584
N20_I N20 I hsa-miR-377
N21_I N21 I hsa-miR-216a
N22_I N22 I hsa-miR-206
N23_I N23 I hsa-miR-921
N24_I N24 I hsa-miR-513a-5p
O01_I O01 I hsa-miR-140-3p
O02_I O02 I hsa-miR-181a
O03_I O03 I hsa-miR-122
O04_I O04 I hsa-miR-106a
O05_I O05 I hsa-miR-182
O06_I O06 I hsa-miR-370
O07_I O07 I hsa-let-7d*
O08_I O08 I hsa-miR-425*
O09_I O09 I hsa-miR-450a
O10_I O10 I hsa-miR-411
O11_I O11 I hsa-miR-216b
O12_I O12 I hsa-miR-106b
O13_I O13 I hsa-miR-886-3p
O14_I O14 I hsa-miR-510
O15_I O15 I hsa-miR-212
O16_I O16 I hsa-miR-525-5p
O17_I O17 I hsa-miR-589
O18_I O18 I hsa-miR-576-3p
O19_I O19 I hsa-miR-583
O20_I O20 I hsa-miR-483-3p
O21_I O21 I hsa-miR-582-5p
O22_I O22 I hsa-miR-886-5p
O23_I O23 I hsa-miR-33b
O24_I O24 I hsa-miR-193a-3p
P01_I P01 I hsa-miR-153
P02_I P02 I --Blank H20
P03_I P03 I hsa-miR-409-3p
P04_I P04 I hsa-miR-22
P05_I P05 I hsa-miR-629
P06_I P06 I hsa-miR-365
P07_I P07 I hsa-miR-429
P08_I P08 I hsa-miR-98
P09_I P09 I hsa-miR-518a-3p
P10_I P10 I hsa-miR-137
P11_I P11 I hsa-miR-508-3p
P12_I P12 I hsa-miR-539
P13_I P13 I hsa-miR-148a
P14_I P14 I hsa-miR-146a
P15_I P15 I hsa-miR-139-5p
P16_I P16 I hsa-miR-373*
P17_I P17 I hsa-miR-149
P18_I P18 I hsa-miR-642a
P19_I P19 I hsa-miR-31
P20_I P20 I hsa-miR-451
P21_I P21 I hsa-miR-100
P22_I P22 I hsa-miR-27b
P23_I P23 I hsa-miR-523
P24_I P24 I --Blank H2O
A01_II A01 II hsa-miR-499-3p
A02_II A02 II hsa-miR-219-1-3p
A03_II A03 II hsa-miR-543
A04_II A04 II hsa-miR-1245
A05_II A05 II hsa-miR-522
A06_II A06 II hsa-miR-571
A07_II A07 II hsa-miR-323-5p
A08_II A08 II hsa-miR-592
A09_II A09 II hsa-miR-487a
A10_II A10 II hsa-miR-1249
A11_II A11 II hsa-miR-25*
A12_II A12 II hsa-miR-922
A13_II A13 II hsa-miR-124*
A14_II A14 II hsa-miR-1264
A15_II A15 II hsa-miR-504
A16_II A16 II hsa-miR-138-1*
A17_II A17 II hsa-miR-502-3p
A18_II A18 II hsa-miR-490-5p
A19_II A19 II hsa-miR-567
A20_II A20 II hsa-miR-18b*
A21_II A21 II hsa-miR-125a-3p
A22_II A22 II hsa-miRPlus-A1027
A23_II A23 II hsa-miR-129*
A24_II A24 II hsa-miR-148a*
B01_II B01 II hsa-miR-412
B02_II B02 II --Blank H20
B03_II B03 II hsa-miRPlus-C1066
B04_II B04 II hsa-miR-548o
B05_II B05 II hsa-miR-143*
B06_II B06 II hsa-miR-513a-3p
B07_II B07 II hsa-miR-943
B08_II B08 II hsa-miR-196b*
B09_II B09 II hsa-miR-200b*
B10_II B10 II hsa-miR-551b*
B11_II B11 II hsa-miR-942
B12_II B12 II hsa-miR-515-3p
B13_II B13 II hsa-miRPlus-C1076
B14_II B14 II hsa-miR-653
B15_II B15 II hsa-miR-24-2*
B16_II B16 II hsa-miR-1539
B17_II B17 II hsa-miR-27b*
B18_II B18 II hsa-miR-1909
B19_II B19 II hsa-miR-770-5p
B20_II B20 II hsa-miR-548l
B21_II B21 II hsa-miR-376a*
B22_II B22 II hsa-miR-1247
B23_II B23 II hsa-miR-520b
B24_II B24 II hsa-miR-936
C01_II C01 II hsa-miR-28-3p
C02_II C02 II hsa-miR-875-5p
C03_II C03 II hsa-miR-551a
C04_II C04 II hsa-miR-1183
C05_II C05 II hsa-miR-758
C06_II C06 II hsa-miR-1244
C07_II C07 II hsa-miR-566
C08_II C08 II hsa-miR-1256
C09_II C09 II hsa-miR-516b*
C10_II C10 II hsa-miR-548c-5p
C11_II C11 II hsa-miR-496
C12_II C12 II hsa-miR-876-3p
C13_II C13 II hsa-miR-532-3p
C14_II C14 II hsa-miR-654-3p
C15_II C15 II hsa-miR-659
C16_II C16 II hsa-miR-135b*
C17_II C17 II hsa-miR-641
C18_II C18 II hsa-miR-616*
C19_II C19 II hsa-miR-489
C20_II C20 II hsa-miR-335*
C21_II C21 II hsa-miR-892a
C22_II C22 II hsa-miR-10b*
C23_II C23 II hsa-miR-122*
C24_II C24 II hsa-miR-100*
D01_II D01 II hsa-miR-769-3p
D02_II D02 II --UniSp6 CP
D03_II D03 II hsa-miR-519c-5p
D04_II D04 II hsa-miR-938
D05_II D05 II hsa-miR-937
D06_II D06 II hsa-miR-1911*
D07_II D07 II hsa-miR-640
D08_II D08 II hsa-miR-220b
D09_II D09 II hsa-miR-29c*
D10_II D10 II hsa-miR-449b*
D11_II D11 II hsa-let-7f-1*
D12_II D12 II hsa-miR-297
D13_II D13 II hsa-miRPlus-A1031
D14_II D14 II hsa-miR-144*
D15_II D15 II hsa-miR-106a*
D16_II D16 II hsa-miR-1254
D17_II D17 II hsa-miR-580
D18_II D18 II hsa-miR-1252
D19_II D19 II hsa-miR-643
D20_II D20 II hsa-miR-30c-1*
D21_II D21 II hsa-miR-221*
D22_II D22 II hsa-miR-103-as
D23_II D23 II hsa-miR-411*
D24_II D24 II hsa-miR-519e*
E01_II E01 II hsa-miR-338-5p
E02_II E02 II hsa-miRPlus-C1089
E03_II E03 II hsa-miR-323b-5p
E04_II E04 II hsa-miR-548i
E05_II E05 II hsa-miR-541
E06_II E06 II hsa-miR-1272
E07_II E07 II hsa-miR-1205
E08_II E08 II hsa-miR-1266
E09_II E09 II hsa-miR-431*
E10_II E10 II hsa-miR-621
E11_II E11 II hsa-miR-556-5p
E12_II E12 II hsa-miR-1267
E13_II E13 II hsa-miR-141*
E14_II E14 II hsa-miR-1269
E15_II E15 II hsa-miR-501-3p
E16_II E16 II hsa-miR-15b*
E17_II E17 II hsa-miR-146b-3p
E18_II E18 II hsa-miR-222*
E19_II E19 II hsa-miR-601
E20_II E20 II hsa-miR-924
E21_II E21 II hsa-miR-29a*
E22_II E22 II hsa-let-7a-2*
E23_II E23 II hsa-miR-520f
E24_II E24 II hsa-miR-101*
F01_II F01 II hsa-miR-520a-3p
F02_II F02 II hsa-miR-423-5p
F03_II F03 II hsa-miR-517*
F04_II F04 II hsa-miR-380
F05_II F05 II hsa-miR-1296
F06_II F06 II hsa-miR-2053
F07_II F07 II hsa-miR-920
F08_II F08 II hsa-miR-1471
F09_II F09 II hsa-miR-19b-2*
F10_II F10 II hsa-miR-10a*
F11_II F11 II hsa-miR-106b*
F12_II F12 II hsa-miR-365*
F13_II F13 II hsa-miR-619
F14_II F14 II hsa-miR-518f*
F15_II F15 II hsa-miR-17*
F16_II F16 II hsa-miR-2113
F17_II F17 II hsa-miR-877*
F18_II F18 II hsa-miR-362-3p
F19_II F19 II hsa-miR-3180-3p
F20_II F20 II hsa-miR-7-1*
F21_II F21 II hsa-miR-767-5p
F22_II F22 II hsa-miR-562
F23_II F23 II hsa-miRPlus-D1033
F24_II F24 II hsa-miR-300
G01_II G01 II hsa-miR-604
G02_II G02 II hsa-miR-130b*
G03_II G03 II hsa-miR-149*
G04_II G04 II hsa-miR-1271
G05_II G05 II hsa-miR-520h
G06_II G06 II hsa-miR-769-5p
G07_II G07 II hsa-miR-612
G08_II G08 II hsa-miR-1237
G09_II G09 II hsa-miR-527
G10_II G10 II hsa-miR-1260
G11_II G11 II hsa-miR-182*
G12_II G12 II hsa-miR-632
G13_II G13 II hsa-miR-508-5p
G14_II G14 II hsa-miR-671-3p
G15_II G15 II hsa-miR-941
G16_II G16 II hsa-miR-23b*
G17_II G17 II hsa-miR-591
G18_II G18 II hsa-miR-26b*
G19_II G19 II hsa-miR-519b-3p
G20_II G20 II hsa-miR-30d*
G21_II G21 II hsa-miR-526a
G22_II G22 II hsa-miR-675b
G23_II G23 II hsa-miR-520e
G24_II G24 II hsa-miR-646
H01_II H01 II hsa-miR-519e
H02_II H02 II hsa-miR-103
H03_II H03 II hsa-miR-26a-1*
H04_II H04 II hsa-miR-1908
H05_II H05 II hsa-miRPlus-D1061
H06_II H06 II hsa-miR-103-2*
H07_II H07 II hsa-miR-586
H08_II H08 II hsa-miR-1179
H09_II H09 II hsa-miR-488*
H10_II H10 II hsa-miR-208b
H11_II H11 II hsa-miR-192*
H12_II H12 II hsa-miR-588
H13_II H13 II hsa-miR-181a-2*
H14_II H14 II hsa-miR-1914
H15_II H15 II hsa-miR-573
H16_II H16 II hsa-miR-548d-5p
H17_II H17 II hsa-miR-194*
H18_II H18 II hsa-miR-1972
H19_II H19 II hsa-miR-556-3p
H20_II H20 II hsa-miR-664
H21_II H21 II hsa-let-7b*
H22_II H22 II hsa-miR-195*
H23_II H23 II hsa-miR-125b-1*
H24_II H24 II --Blank H20
I01_II I01 II hsa-miR-519c-3p
I02_II I02 II hsa-miR-554
I03_II I03 II hsa-miR-558
I04_II I04 II hsa-miR-1243
I05_II I05 II hsa-miR-1201
I06_II I06 II hsa-miR-1185
I07_II I07 II hsa-miR-512-3p
I08_II I08 II hsa-miR-587
I09_II I09 II hsa-miR-603
I10_II I10 II hsa-miR-1184
I11_II I11 II hsa-miR-20a*
I12_II I12 II hsa-miR-1263
I13_II I13 II hsa-miR-455-3p
I14_II I14 II hsa-miR-582-3p
I15_II I15 II hsa-miR-409-5p
I16_II I16 II hsa-miR-452*
I17_II I17 II hsa-miR-19b-1*
I18_II I18 II hsa-miR-610
I19_II I19 II hsa-miR-511
I20_II I20 II hsa-miR-200c*
I21_II I21 II hsa-let-7a*
I22_II I22 II hsa-miR-135a*
I23_II I23 II hsa-miR-520a-5p
I24_II I24 II hsa-miR-1468
J01_II J01 II hsa-miRPlus-C1100
J02_II J02 II hsa-miR-191
J03_II J03 II hsa-miR-145*
J04_II J04 II hsa-miR-548h
J05_II J05 II hsa-miR-378*
J06_II J06 II hsa-miR-553
J07_II J07 II hsa-miR-181c*
J08_II J08 II hsa-miR-624*
J09_II J09 II hsa-miR-578
J10_II J10 II hsa-miR-448
J11_II J11 II hsa-miR-875-3p
J12_II J12 II hsa-miR-661
J13_II J13 II hsa-miR-876-5p
J14_II J14 II hsa-miR-1913
J15_II J15 II hsa-miR-220c
J16_II J16 II hsa-miR-218-1*
J17_II J17 II hsa-miR-744*
J18_II J18 II hsa-miR-548m
J19_II J19 II hsa-miR-138-2*
J20_II J20 II hsa-miR-561
J21_II J21 II hsa-miR-99b*
J22_II J22 II hsa-miR-23a*
J23_II J23 II hsa-miR-191*
J24_II J24 II --Blank H20
K01_II K01 II hsa-miR-1204
K02_II K02 II hsa-miR-548j
K03_II K03 II hsa-miR-555
K04_II K04 II hsa-miR-1224-3p
K05_II K05 II hsa-miR-649
K06_II K06 II hsa-miR-663b
K07_II K07 II hsa-miR-634
K08_II K08 II hsa-miR-1248
K09_II K09 II hsa-miR-889
K10_II K10 II hsa-miR-1227
K11_II K11 II hsa-miR-517b
K12_II K12 II hsa-miR-1255b
K13_II K13 II hsa-miR-330-5p
K14_II K14 II hsa-miR-1238
K15_II K15 II hsa-miR-188-3p
K16_II K16 II hsa-miR-589*
K17_II K17 II hsa-miR-125b-2*
K18_II K18 II hsa-miR-16-2*
K19_II K19 II hsa-miR-515-5p
K20_II K20 II hsa-miR-340*
K21_II K21 II --UniSp3 IPC
K22_II K22 II hsa-miR-34a*
K23_II K23 II hsa-miR-342-5p
K24_II K24 II hsa-miR-639
L01_II L01 II hsa-let-7i*
L02_II L02 II --SNORD38B
L03_II L03 II hsa-miR-645
L04_II L04 II hsa-miR-1259
L05_II L05 II hsa-miR-33a*
L06_II L06 II hsa-miR-609
L07_II L07 II hsa-miR-34b*
L08_II L08 II hsa-miR-579
L09_II L09 II hsa-miR-379*
L10_II L10 II hsa-miR-1914*
L11_II L11 II hsa-miR-614
L12_II L12 II hsa-miR-1974
L13_II L13 II hsa-miR-93*
L14_II L14 II hsa-miR-219-2-3p
L15_II L15 II hsa-miR-616
L16_II L16 II hsa-miR-1912
L17_II L17 II hsa-miR-2110
L18_II L18 II hsa-miR-626
L19_II L19 II hsa-miR-200a*
L20_II L20 II hsa-miR-432*
L21_II L21 II hsa-miR-636
L22_II L22 II hsa-miR-888*
L23_II L23 II hsa-miR-450b-3p
L24_II L24 II --Blank H20
M01_II M01 II hsa-miR-520d-3p
M02_II M02 II hsa-miR-1265
M03_II M03 II hsa-miR-1203
M04_II M04 II hsa-miR-548k
M05_II M05 II hsa-miR-548a-5p
M06_II M06 II hsa-miR-1253
M07_II M07 II hsa-miR-615-5p
M08_II M08 II hsa-miR-1236
M09_II M09 II hsa-miR-1208
M10_II M10 II hsa-miR-302e
M11_II M11 II hsa-miR-1206
M12_II M12 II hsa-miR-1270
M13_II M13 II hsa-miR-525-3p
M14_II M14 II hsa-miR-1200
M15_II M15 II hsa-miR-29b-1*
M16_II M16 II hsa-miR-33b*
M17_II M17 II hsa-miR-223*
M18_II M18 II hsa-miR-380*
M19_II M19 II hsa-miR-891b
M20_II M20 II hsa-miR-424*
M21_II M21 II hsa-miR-339-3p
M22_II M22 II --UniSp3 IPC
M23_II M23 II hsa-miR-647
M24_II M24 II hsa-miR-183*
N01_II N01 II hsa-miR-92b*
N02_II N02 II --U6
N03_II N03 II hsa-miR-146a*
N04_II N04 II hsa-miR-1911
N05_II N05 II hsa-miR-593*
N06_II N06 II hsa-miR-628-5p
N07_II N07 II hsa-miR-767-3p
N08_II N08 II hsa-miR-518d-3p
N09_II N09 II hsa-miR-24-1*
N10_II N10 II hsa-miR-544
N11_II N11 II hsa-miR-193b*
N12_II N12 II hsa-miR-577
N13_II N13 II hsa-miR-541*
N14_II N14 II hsa-miR-208a
N15_II N15 II hsa-miR-629*
N16_II N16 II hsa-miR-1207-5p
N17_II N17 II hsa-miR-630
N18_II N18 II hsa-miR-384
N19_II N19 II hsa-miR-885-3p
N20_II N20 II hsa-miR-675*
N21_II N21 II hsa-let-7g*
N22_II N22 II hsa-miR-526b*
N23_II N23 II --UniSp3 IPC
N24_II N24 II --Blank H20
O01_II O01 II hsa-miR-552
O02_II O02 II hsa-miR-513c
O03_II O03 II hsa-miR-331-5p
O04_II O04 II hsa-miR-1182
O05_II O05 II hsa-miR-611
O06_II O06 II hsa-miR-1181
O07_II O07 II hsa-miR-638
O08_II O08 II hsa-miR-1258
O09_II O09 II hsa-miR-650
O10_II O10 II hsa-miR-1178
O11_II O11 II hsa-miR-600
O12_II O12 II hsa-miR-599
O13_II O13 II hsa-miR-520g
O14_II O14 II hsa-miR-564
O15_II O15 II hsa-miR-132*
O16_II O16 II hsa-miR-450b-5p
O17_II O17 II hsa-miR-485-3p
O18_II O18 II hsa-let-7f-2*
O19_II O19 II hsa-miR-155*
O20_II O20 II hsa-miR-105*
O21_II O21 II hsa-miR-486-3p
O22_II O22 II hsa-miR-320b
O23_II O23 II hsa-miR-296-3p
O24_II O24 II hsa-miR-7-2*
P01_II P01 II hsa-miR-550a*
P02_II P02 II --SNORD49A
P03_II P03 II hsa-miR-593
P04_II P04 II hsa-miR-605
P05_II P05 II hsa-miR-493*
P06_II P06 II hsa-miR-1538
P07_II P07 II hsa-miR-454*
P08_II P08 II hsa-miR-224*
P09_II P09 II hsa-miR-30a*
P10_II P10 II hsa-miR-607
P11_II P11 II hsa-miR-214*
P12_II P12 II hsa-miR-190b
P13_II P13 II hsa-miR-505*
P14_II P14 II hsa-miR-708*
P15_II P15 II hsa-miRPlus-C1070
P16_II P16 II hsa-miR-302a*
P17_II P17 II hsa-miR-130a*
P18_II P18 II hsa-miR-1537
P19_II P19 II hsa-let-7c*
P20_II P20 II hsa-miR-148b*
P21_II P21 II hsa-miR-15a*
P22_II P22 II --Blank H20
P23_II P23 II hsa-miR-92a-2*
P24_II P24 II --Blank H20
